# Supplementary material for: Detrimental effects of excessive fatty acid secretion on female sperm storage in chickens
Source: J Anim Sci Biotechnol. 2020 Apr 2;11:26. doi: 10.1186/s40104-020-0432-8 (PMC7114795; doi:10.1186/s40104-020-0432-8)
Supplement: Supplementary file 5 — Additional file 5: Table S3. Metabolome profile of the UVJ tissue. [file 40104_2020_432_MOESM5_ESM.xlsx]

## Sheet: S3
Table S3. Metabolome profile of the UVJ tissue
Metabolite name	Mass to chare ratio (m/z)	Retention time (rt), s	rt, min	Exact_mass	Platform	Classification	Formula	KEGG ID	HMDB ID
(2E)-Hexenal	99.0792	73.4313	1.22	98.143	LC-MS	others	C6H10O	C08497	HMDB0031496
1-Aminocyclopropanecarboxylic acid	102.054	99.4608	1.66	101.104	LC-MS	amino acid	C4H7NO2	C01234	HMDB0036458
t-4-Aminocrotonic acid	102.054	151.319	2.52	101.048	LC-MS	amino acid	C4H7NO2
2-Aminoisobutyric acid	104.069	107.805	1.8	103.12	LC-MS	amino acid	C4H9NO2	C03665	HMDB0001906
Choline	104.106	97.0977	1.62	104.171	LC-MS	others	C5H14NO	C00114	HMDB0000097
(R)-3-Hydroxybutyric acid	105.053	247.461	4.12	104.047	LC-MS	organic acid	C4H8O3	C01089	HMDB0000011
Catechol	111.019	742.106	12.37	110.111	LC-MS	others	C6H6O2	C00090	HMDB0000957
Cytosine	111.115	225.83	3.76	111.102	LC-MS	others	C4H5N3O	C00380	HMDB0000630
Histamine	112.085	88.1225	1.47	111.145	LC-MS	amine	C5H9N3	C00388	HMDB0000870
1-Aminocyclobutane Carboxylic acid	116.069	634.864	10.58	115.063	LC-MS	organic acid	C5H9NO2
Fumaric acid	117.089	207.815	3.46	116.072	LC-MS	organic acid	C4H4O4	C00122	HMDB0000134
Glycine Betaine	118.085	118.705	1.98	117.146	LC-MS	others	C5H11NO2	C00719	HMDB0000043
p-Tolualdehyde	121.063	70.5718	1.18	120.148	LC-MS	others	C8H8O	C06758	HMDB0029638
Nicotinamide	123.053	178.493	2.97	122.125	LC-MS	others	C6H6N2O	C00153	HMDB0001406
6-methyl-5-Hepten-2-one	127.11	499.2	8.32	126.104	LC-MS	others	C8H14O	C07287	HMDB0035915
Pipecolic acid	129.126	70.6572	1.18	129.157	LC-MS	organic acid	C6H11NO2	C00408	HMDB0000070
Creatine	132.075	108.482	1.81	131.133	LC-MS	amino acid	C4H9N3O2	C00300	HMDB0000064
Allopurinol	137.043	259.656	4.33	136.112	LC-MS	polyol	C5H4N4O		HMDB0014581
2-Methylbenzoic acid	137.058	70.6129	1.18	136.148	LC-MS	organic acid	C8H8O2	C07215	HMDB0002340
5-Isopropylbicyclo[3.1.0]hexan-2-one	139.11	70.6479	1.18	138.207	LC-MS	others	C9H14O		HMDB0035229
3-Carboxypropyl Trimethylammonium	146.115	110.96	1.85	145.11	LC-MS	others	C7H15NO2
Spermidine	146.163	81.5113	1.36	145.246	LC-MS	amine	C7H19N3	C00315	HMDB0001257
Lysine	147.111	84.1576	1.4	146.188	LC-MS	amino acid	C6H14N2O2	C00047	HMDB0000182
Isatin	148.002	94.5525	1.58	147.131	LC-MS	others	C8H5NO2	C11129
Guanine	152.055	259.265	4.32	151.126	LC-MS	others	C5H5N5O	C00242	HMDB0000132
thio-m-Toluthioamide	152.053	163.043	2.72	151.046	LC-MS	others	C8H9NS
4-Hydroxyphenylacetic acid	153.125	72.0473	1.2	152.147	LC-MS	organic acid	C8H8O3	C00642	HMDB0000020
Sabinol	153.125	335.072	5.58	152.12	LC-MS	others	C10H16O
N-Acetylhistamine	154.095	158.558	2.64	153.182	LC-MS	amine	C7H11N3O	C05135	HMDB0013253
(R)-Carnitine	162.11	101.969	1.7	161.199	LC-MS	others	C7H15NO3	C00318	HMDB0000062
3-Hydroxy-3-Methylglutaric acid	163.037	69.788	1.16	162.141	LC-MS	organic acid	C6H10O5	C03761	HMDB0000355
L-Beta-Homomethionine-HCl	164.072	289.079	4.82	163.24	LC-MS	others	C6H13NO2S
4-Coumaric acid	165.052	243.566	4.06	164.158	LC-MS	organic acid	C9H8O3	C00811	HMDB0002035
Fenuron	165.1	506.748	8.45	164.205	LC-MS	others	C9H12N2O	C11224
Phenylalanine	166.084	543.261	9.05	165.189	LC-MS	amino acid	C9H11NO2	C00079	HMDB0000159
Arginine	175.117	94.6007	1.58	174.201	LC-MS	amino acid	C6H14N4O2	C00062	HMDB0000517
N-Acetyl-L-Aspartic acid	176.053	165.335	2.76	175.139	LC-MS	amino acid	C6H9NO5	C01042	HMDB0000812
Ascorbic acid	177.052	69.2884	1.15	176.124	LC-MS	organic acid	C6H8O6	C00072	HMDB0000044
Theobromine	181.068	101.969	1.7	180.164	LC-MS	others	C7H8N4O2	C07480	HMDB0002825
Tyrosine	182.079	243.566	4.06	181.189	LC-MS	amino acid	C9H11NO3	C00082	HMDB0000158
Benzophenone	183.078	798.79	13.31	182.218	LC-MS	others	C13H10O	C06354	HMDB0032049
Phosphocholine	184.071	97.0987	1.62	183.066	LC-MS	others	C5H14NO4P	C00588	HMDB0001565
Tributylamine	186.219	545.914	9.1	185.35	LC-MS	amine	C12H27N
Deethylatrazine	188.068	346.368	5.77	187.062	LC-MS	others	C6H10ClN5	C06559	HMDB0033249
N-Epsilon-Acetyl-L-Lysine	189.121	159.845	2.66	188.224	LC-MS	others	C8H16N2O3	C02727	HMDB0000206
Alanyl-Dl-Leucine	203.136	316.244	5.27	202.132	LC-MS	others	C9H18N2O3
Norfenfluramine	204.103	472.986	7.88	203.092	LC-MS	amine	C10H12F3N
O-Acetylcarnitine	204.121	164.317	2.74	203.236	LC-MS	others	C9H17NO4	C02571	HMDB0000201
N-Butylbenzenesulfonamide	214.087	730.537	12.18	213.297	LC-MS	others	C10H15NO2S
1-Hydroxypyrene	219.077	307.83	5.13	218.251	LC-MS	others	C16H10O	C14519	HMDB0013139
5-L-Glutamyl-L-alanine	219.095	157.851	2.63	218.207	LC-MS	others	C8H14N2O5	C03740	HMDB0006248
Pantothenic acid	220.115	309.305	5.16	219.235	LC-MS	organic acid	C9H17NO5	C00864	HMDB0000210
Cystathionine	223.093	31.2476	0.52	222.263	LC-MS	others	C7H14N2O4S	C02291	HMDB0000099
Ergothioneine Thione Form	230.093	110.993	1.85	229.299	LC-MS	others	C9H15N3O2S	C05570	HMDB0003045
Isobutyryl Carnitine	232.151	327.007	5.45	231.289	LC-MS	others	C11H21NO4
Cytidine	244.09	159.8	2.66	243.217	LC-MS	others	C9H13N3O5	C00475	HMDB0000089
Uridine	245.074	238.452	3.97	244.201	LC-MS	others	C9H12N2O6	C00299	HMDB0000296
NH-DVal(NMe)-Val-OMe	245.183	371.176	6.19	244.179	LC-MS	others	C12H24N2O3
L-Gamma-Glutamyl-L-Cysteine	251.066	169.268	2.82	250.273	LC-MS	others	C8H14N2O5S	C00669	HMDB0001049
Glycerophosphocholine	258.107	98.2829	1.64	257.221	LC-MS	others	C8H20NO6P	C00670	HMDB0000086
Gamma-Glu-Leu	261.141	351.118	5.85	260.137	LC-MS	others	C11H20N2O5		HMDB0011171
Dibutyl Phthalate	279.155	870.276	14.5	278.344	LC-MS	others	C16H22O4	C14214	HMDB0033244
D-Erythro-Sphingosine C-17	286.27	733.286	12.22	285.267	LC-MS	others	C17H35NO2
Lauryl Diethanolamide	288.249	799.418	13.32	287.438	LC-MS	others	C16H33NO3		HMDB0032358
5-S-Methyl-5-Thioadenosine	298.093	332.748	5.55	297.335	LC-MS	others	C11H15N5O3S	C00170	HMDB0001173
L-Threo-Sphingosine C-18	300.286	762.224	12.7	299.282	LC-MS	others	C18H37NO2
Sphinganine	302.301	745.872	12.43	301.508	LC-MS	polyol	C18H39NO2	C00836	HMDB0000269
Glutathione	308.086	170.6	2.84	307.323	LC-MS	others	C10H17N3O6S	C00051	HMDB0000125
CMP	324.212	69.1996	1.15	323.197	LC-MS	nucleotides	C9H14N3O8P	C00055	HMDB0000095
Cyanidin Cation	324.213	406.502	6.78	322.697	LC-MS	others	C15H11ClO6	C05905	HMDB0002708
UMP	325.039	154.536	2.58	324.181	LC-MS	nucleotides	C9H13N2O9P	C00105	HMDB0000288
O-Lauroyl-L-Carnitine	344.275	722.462	12.04	343.501	LC-MS	others	C19H37NO4		HMDB0002250
Adenosine 3-Monophosphate	348.066	112.299	1.87	347.221	LC-MS	nucleotides	C10H14N5O7P	C01367	HMDB0003540
IMP	349.05	165.335	2.76	348.206	LC-MS	nucleotides	C10H13N4O8P	C00130	HMDB0000175
Guanidylic acid	364.06	165.355	2.76	363.221	LC-MS	nucleotides	C10H14N5O8P	C00144	HMDB0001397
S-Adenosyl-L-Homocysteine	385.123	243.571	4.06	384.411	LC-MS	amino acid	C14H20N6O5S	C00021	HMDB0000939
Bis(2-Ethylhexyl) Phthalate	391.279	862.155	14.37	390.556	LC-MS	others	C24H38O4	C03690
Decarboxy-Norlobaric acid	399.173	585.654	9.76	398.173	LC-MS	organic acid	C23H26O6
ADP	428.031	155.54	2.59	427.201	LC-MS	nucleotides	C10H15N5O10P2	C00008	HMDB0001341
PE(16:0/0:0)	454.287	859.806	14.33	453.286	LC-MS	others	C21H44NO7P		HMDB0011503
Taurine	124.007	93.3776	1.56	125.148	LC-MS	amino acid	C2H7NO3S	C00245	HMDB0000251
cis-Aconitic acid	129.02	296.283	4.94	130.027	LC-MS	organic acid	C5H6O4	C00417	HMDB0000072
4-Hydroxy-Proline	129.976	132.698	2.21	131.13	LC-MS	amino acid	C5H9NO3	C01015	HMDB0006055
Norleucine	129.977	594.422	9.91	131.173	LC-MS	amino acid	C6H13NO2	C01933	HMDB0001645
3-Guanidinopropanoate	130.063	102.782	1.71	131.133	LC-MS	organic acid	C4H9N3O2	C03065	HMDB0013222
(S)-(-)-2-Hydroxyisocaproic acid	131.072	435.083	7.25	132.158	LC-MS	fatty acid	C6H12O3
Aspartic acid	132.031	94.7027	1.58	133.103	LC-MS	amino acid	C4H7NO4	C00049	HMDB0000191
Malic acid	133.015	109.466	1.82	134.087	LC-MS	organic acid	C4H6O5	C00711	HMDB0000744
Adenine	134.048	615.393	10.26	135.127	LC-MS	others	C5H5N5	C00147	HMDB0000034
Hypoxanthine	135.03	154.562	2.58	136.112	LC-MS	others	C5H4N4O	C00262	HMDB0000157
Xanthine	151.026	204.081	3.4	152.111	LC-MS	others	C5H4N4O2	C00385	HMDB0000292
Terephthalic acid	165.019	404.193	6.74	166.131	LC-MS	organic acid	C8H6O4	C06337	HMDB0002428
Uric acid	167.021	161.932	2.7	168.11	LC-MS	organic acid	C5H4N4O3	C00366	HMDB0000289
Gallate	169.017	157.228	2.62	170.022	LC-MS	organic acid	C7H6O5	C01424	HMDB0005807
L-Dehydroascorbic acid	173.009	164.944	2.75	174.108	LC-MS	organic acid	C6H6O6	C00425	HMDB0001264
Suberic acid	173.082	450.484	7.51	174.194	LC-MS	fatty acid	C8H14O4	C08278	HMDB0000893
D-Galactopyranose	179.056	154.536	2.58	180.156	LC-MS	sugar	C6H12O6	C00124
Galactitol	180.973	64.5916	1.08	182.172	LC-MS	polyol	C6H14O6	C01697	HMDB0000107
Acetylcholine Chloride	180.973	633.109	10.55	181.66	LC-MS	others	C7H16NO2.Cl	C01996	HMDB0000895
D-Glycerate 3-phosphate	184.985	104.033	1.73	186.057	LC-MS	phosphoric acid	C3H7O7P	C00597	HMDB0000807
Azelaic acid	187.097	509.69	8.49	188.221	LC-MS	fatty acid	C9H16O4	C08261	HMDB0000784
Citric acid	191.019	164.365	2.74	192.124	LC-MS	organic acid	C6H8O7	C00158	HMDB0000094
Tryptophan	203.082	339.716	5.66	204.225	LC-MS	amino acid	C11H12N2O2	C00078	HMDB0000929
Curvulinic acid; (2-Acetyl-3,5-dihydroxyphenyl)acetic acid	209.045	439.39	7.32	210.053	LC-MS	others	C10H10O5
Cystine	239.128	781.442	13.02	240.303	LC-MS	amino acid	C6H12N2O4S2	C00491	HMDB0000192
D-Glucose 6-phosphate	259.021	86.7468	1.45	260.136	LC-MS	phosphoric acid	C6H13O9P	C00668	HMDB0001401
Adenosine	265.949	549.825	9.16	267.242	LC-MS	others	C10H13N5O4	C00212	HMDB0000050
Inosine	267.072	251.583	4.19	268.226	LC-MS	others	C10H12N4O5	C00294	HMDB0000195
Guanosine	282.083	251.553	4.19	283.241	LC-MS	others	C10H13N5O5	C00387	HMDB0000133
Octadecanoic acid	282.939	413.986	6.9	284.478	LC-MS	fatty acid	C18H36O2	C01530	HMDB0000827
Glycitein	282.939	522.139	8.7	284.264	LC-MS	others	C16H12O5	C14536	HMDB0005781
Ophthalmic acid	288.118	182.656	3.04	289.285	LC-MS	others	C11H19N3O6		HMDB0005765
Melanin	316.947	489.993	8.17	318.283	LC-MS	others	C18H10N2O4	C05606	HMDB0004068
D-Myo-Inositol-1,2-Diphosphate	338.987	121.485	2.02	339.996	LC-MS	phosphoric acid	C6H14O12P2
Phosphatidylethanolamine Lyso Alkenyl 16:0	436.282	879.427	14.66	437.291	LC-MS	others	C21H44NO6P
Phosphatidylethanolamine Lyso 16:0	452.277	855.626	14.26	453.286	LC-MS	others	C21H44NO7P
Phosphatidylethanolamine Lyso Alkenyl 18:1	462.298	899.017	14.98	463.306	LC-MS	others	C23H46NO6P
Phosphatidylethanolamine Lyso Alkenyl 18:0	464.314	818.132	13.64	465.322	LC-MS	others	C23H48NO6P
Phosphatidylethanolamine Lyso 18:2	476.277	825.812	13.76	477.286	LC-MS	others	C23H44NO7P
PE(18:1(9Z)/0:0)	478.293	874.715	14.58	479.301	LC-MS	others	C23H46NO7P
Phosphatidylethanolamine Lyso 20:4	500.277	825.494	13.76	501.286	LC-MS	others	C25H44NO7P
Phosphatidylethanolamine Lyso 20:3	502.293	852.891	14.21	503.301	LC-MS	others	C25H46NO7P
Phosphatidylethanolamine Lyso 22:6	524.277	821.236	13.69	525.286	LC-MS	others	C27H44NO7P
Phosphatidylethanolamine Lyso 22:4	528.309	877.469	14.62	529.317	LC-MS	others	C27H48NO7P
UDP-Alpha-D-Galactose	565.046	185.532	3.09	566.302	LC-MS	sugar	C15H24N2O17P2	C00052	HMDB0000302
UDP-glucose	565.046	121.383	2.02	566.302	LC-MS	sugar	C15H24N2O17P2	C00029	HMDB0000286
Glutathione, Oxidized	611.143	109.131	1.82	612.633	LC-MS	others	C20H32N6O12S2	C00127	HMDB0003337
NAD	662.1	156.095	2.6	663.109	LC-MS	nucleotides	C21H27N7O14P2	C00003	HMDB0000902
Phosphatidylinositol 16:0-20:4	857.518	618.904	10.32	858.526	LC-MS	others	C45H79O13P
Phosphatidylinositol 18:1-20:4	883.535	851.062	14.18	884.541	LC-MS	others	C47H81O13P
Phosphatidylinositol 18:0-20:4	885.548	701.912	11.7	886.557	LC-MS	others	C47H83O13P	C00626	HMDB0009815
Pyruvic acid	114.975	372.425	6.20707	1052.1	GC-MS	organic acid		C00022	HMDB0000243
Lactic acid	117.1	383.59	6.39317	1065.2	GC-MS	organic acid		C00186	HMDB0000190
Glycolic acid	66.1	396.909	6.61515	1077.8	GC-MS	organic acid		C00160	HMDB0000115
Alanine	116.1	422.42	7.04033	1105.9	GC-MS	amino acid		C00041	HMDB0000161
Oxalic acid	45.0568	457.723	7.62872	1144.8	GC-MS	organic acid		C00209	HMDB0002329
2-Aminobutyric acid	130.095	486.927	8.11545	1176.7	GC-MS	amino acid		C02356	HMDB0000452
Monomethylphosphate	241.06	493.667	8.22778	1184.1	GC-MS	phosphoric acid
Valine	144.1	526.713	8.77855	1221.5	GC-MS	amino acid		C00183	HMDB0000883
Urea	189.082	546.616	9.11027	1246.1	GC-MS	others		C00086	HMDB0000294
Ethanolamine	174.096	570.689	9.51148	1272.8	GC-MS	amine		C00189	HMDB0000149
Leucine	158.11	575.5	9.59167	1278.4	GC-MS	amino acid		C00123	HMDB0000687
Glycerol	205.1	579.03	9.6505	1282.7	GC-MS	polyol		C00116	HMDB0000131
Phosphoric acid	299.1	579.029	9.65049	1282.9	GC-MS	phosphoric acid		C00009	HMDB0002142
Isoleucine	158.119	594.426	9.9071	1300.3	GC-MS	amino acid		C00407	HMDB0000172
Proline	142.1	596.681	9.94468	1303.2	GC-MS	amino acid		C00148	HMDB0000162
Glycine	174.1	605.344	10.0891	1313.9	GC-MS	amino acid		C00037	HMDB0000123
Succinic acid	129.1	607.594	10.1266	1316.8	GC-MS	organic acid		C00042	HMDB0000254
Uracil	241.075	631.661	10.5277	1346.1	GC-MS	others		C00106	HMDB0000300
Serine	204.1	651.234	10.8539	1370.5	GC-MS	amino acid		C00065	HMDB0000187
Threonine	218.127	673.378	11.223	1397.6	GC-MS	amino acid		C00188	HMDB0000167
beta-Alanine	174.1	701.94	11.699	1434.9	GC-MS	amino acid		C00099	HMDB0000056
Homoserine	218.123	720.876	12.0146	1460.2	GC-MS	amino acid		C00263	HMDB0000719
Putrescine	174.081	726.973	12.1162	1467.9	GC-MS	amine		C00134	HMDB0001414
Parabanic acid	100	757.78	12.6297	1508.9	GC-MS	organic acid
Threitol	217.058	769.333	12.8222	1525.4	GC-MS	polyol		C16884	HMDB0004136
Methionine	176.095	772.218	12.8703	1528.8	GC-MS	amino acid		C00073	HMDB0000696
Pyroglutamic acid	156.1	774.79	12.9132	1532.7	GC-MS	amino acid		C01879	HMDB0000267
2,4,6-Tri-Tert.-Butylbenzenethiol	263.135	788.909	13.1485	1552	GC-MS	others
Erythronic acid	292.077	796.611	13.2768	1563	GC-MS	organic acid			HMDB0000613
Threonic acid	220.088	808.325	13.4721	1578.8	GC-MS	organic acid		C01620	HMDB0000943
Glutamic acid	246.138	845.07	14.0845	1632.4	GC-MS	amino acid		C00025	HMDB0000148
Asparagine	116.095	881.014	14.6836	1684.9	GC-MS	amino acid		C00152	HMDB0000168
Xylitol	217.098	913.748	15.2291	1734.7	GC-MS	polyol		C00379	HMDB0002917
Glycerol-3-phosphate	299.1	946.479	15.7746	1785.5	GC-MS	phosphoric acid		C00093	HMDB0000126
Glutamine	156.1	948.086	15.8014	1788.7	GC-MS	amino acid		C00064	HMDB0000641
Glyceric acid-3-phosphate	299.091	975.681	16.2614	1831.5	GC-MS	phosphoric acid		C00597	HMDB0000807
Ornithine	142.093	977.929	16.2988	1835.1	GC-MS	amino acid		C00077	HMDB0000214
Dehydroascorbic acid dimer	173.068	1001.03	16.6839	1873	GC-MS	others
Fructose	103.048	1020.61	17.0102	1904.8	GC-MS	sugar		C02336	HMDB0000660
Glucose	319.2	1036.98	17.283	1932.8	GC-MS	sugar		C00031	HMDB0000122
Histidine	154.1	1041.47	17.3579	1940.9	GC-MS	amino acid		C00135	HMDB0000177
Mannitol	319.181	1061.05	17.6841	1974.5	GC-MS	polyol		C00392	HMDB0000765
Sorbitol	103.078	1061.04	17.6841	1975.7	GC-MS	polyol		C00794	HMDB0000247
9-(Z)-Hexadecenoic acid	117	1092.49	18.2081	2028.5	GC-MS	fatty acid		C08362	HMDB0003229
Hexadecanoic acid	117.034	1103.41	18.3901	2047.7	GC-MS	fatty acid		C00249	HMDB0000220
myo-Inositol	217.1	1148.98	19.1497	2133.5	GC-MS	polyol		C00137	HMDB0000211
Linoleic acid	67.0959	1194.87	19.9145	2216.1	GC-MS	fatty acid		C01595	HMDB0000673
Oleic acid	117.045	1197.12	19.9519	2220.6	GC-MS	fatty acid		C00712	HMDB0000207
Sorbitol-6-phosphate	387.157	1274.14	21.2356	2373.2	GC-MS	phosphoric acid		C00644	HMDB0005831
Arachidonic acid	79.096	1276.06	21.2677	2377.1	GC-MS	fatty acid		C00219	HMDB0001043
Myo-Inositol-1-Phosphate	318.136	1320.99	22.0165	2470.4	GC-MS	phosphoric acid		C04006	HMDB0000213
1-Monohexadecanoylglycerol	371.293	1381.32	23.0221	2601.1	GC-MS	others			HMDB0011564
1-Monooctadecanoylglycerol	399.344	1465.41	24.4234	2794.6	GC-MS	others
Adenosine-5-Monophosphate	169.088	1612.45	26.8742	3117.2	GC-MS	nucleotides		C00020	HMDB0000045
Cholesterol	129.1	1654.12	27.5686	3189.9	GC-MS	polyol		C00187	HMDB0000067
